# Supplementary material for: Protein kinase G2 activation restores Wnt signaling and bone mass in glucocorticoid-induced osteoporosis in mice
Source: JCI Insight. 2024 Jun 17;9(14):e175089. doi: 10.1172/jci.insight.175089 (PMC11383176; doi:10.1172/jci.insight.175089)
Supplement: Supporting data values [file jciinsight-9-175089-s088.xls]

## Sheet: Fig. 1
	Fig. 1A: BrDU (Proliferation)
	Veh	Dx	Dx+Cin	Cin
	18.5	5.6	20.2	21.6
	18.1	8.2	20.1	19.3
	19.2	5.5	20.4	23.2
	18.9	8.6	16.3	21.1
	17.4	9.9	17.2	22.2
	Fig. 1B: Cleved Caspase 3 staining (Apotosis)
	Veh	Dx	Dx+Cin	Cin
	8.3	24.9	9.6	4.5
	7.1	23	9.8	6.3
	8.3	25.6	8.3	6.8
	7.8	20.3	10.4	2.6
	10.1	21.4	11.4	4.4
	Fig. 1C: MTT Reduction
	Veh	Dx	Dx+Cin	Cin
	0.788	0.5632	0.642	0.9404
	0.734	0.5391	0.6678	1.0143
	0.7521	0.5589	0.655	0.8846
	0.7716	0.5686	0.637	0.8846
	0.7004	0.5201	0.6028	0.8353
	Fig. 1D: ALP Activity
	Veh	Dx	Dx+Cin	Cin
	0.889677	0.473646	0.834168	0.961635
	1.03234	0.627553	0.89366	0.910903
	1.22515	0.48745	0.850587	1.38289
	0.957562	0.607238	0.866001	1.10652
	0.89528	0.555543	0.727404	1.01117
	Fig. 1E: Osteoblast Differentiation-related Genes
		Veh					Dx					DX+Cin					Cin
	Bglap	1.4753	0.940174	1.19831	0.865137	0.695441	0.2096	0.256317	0.475	0.323312	0.301661	0.9938	0.657927	1.49589	0.532554	0.700278	1.7423	1.08749	1.51152	1.04319	1.15749
	Alpl	1.0161	0.802737	1.28165	0.85441	1.11961	0.1361	0.181495	0.604159	0.332863	0.30736	0.3945	0.389043	1.0629	0.645281	0.577543	1.2041	0.967947	1.26839	1.48761	1.02314
	Sp7	1.0534	1.10573	1	0.832199	1.03168	0.3333	0.534033	0.737135	0.420448	1.29235	0.7792	0.558644	0.99654	0.594604	1.28343	1.6818	0.694959	1.24401	0.929805	2.31338
	Dmp1	1.0021	0.99516	1.03025	1.02314	0.951318	0.4438	0.478968	0.381036	0.344601	0.169929	0.7917	0.786217	0.467488	0.668037	0.665726	0.9157	1.2466	0.906262	1.25093	1.04464
	E11	1.0042	1.08749	0.735094	1.28432	0.969962	0.5494	0.274714	0.478304	0.446273	0.25543	0.8357	0.946714	0.681129	1.50108	0.973329	0.8742	1.12584	1.18181	0.714992	0.824162
	Fig. 1F: Wnt-related Genes
		Veh					Dx					DX+Cin					Cin
	Wnt16	0.9801	0.99723	1.05045	0.997231	0.976709	0.63113	0.42367	0.549427	0.603322	0.483303	1.40056	1.69466	1.56482	0.838568	1.07998	0.96996	1.57026	1.29774	0.908148	1.44493
	Ctnnb1	0.98078	1.17854	0.977386	0.899378	0.984184	0.26832	0.33962	0.540363	0.478636	0.248618	1.00486	0.74329	1.22859	1.14631	0.833353	1.30315	3.13182	2.44867	1.03311	1.28967
	Ccnd1	1.01819	0.86514	1.07252	1.01818	1.03958	0.36882	0.41783	0.51979	0.42958	0.747943	1.04681	0.76366	0.76897	0.568803	1.33422	1.39571	0.9835	1.07624	0.856188	2.64085
	Ccn1	1.09051	0.97942	0.867539	1.1607	0.929805	0.40754	0.66665	0.269807	0.566442	0.400535	0.77647	0.8827	1.14076	1.24833	1.20164	1.26138	1.71713	1.28343	1.45397	2.10672
	Dkk1	0.92146	1.26751	1.14631	0.75106	0.99447	5.35913	2.97317	2.7549	4.1468	3.69865	2.32463	1.09581	1.25876	1.72548	0.722966	0.58927	0.31688	0.799406	0.780245	1.08448

## Sheet: Fig. 2
	Fig. 2A: BrDU (Proliferation)
		WT					TG
	V	17.3	18.1	19	21.1	16.5	21	22.5	20.1	22.2	20.6
	Dx	8	7	7.5	6.4	7.3	17.8	19.7	20	17.6	16.9
	Fig. 2B: Cleved Caspase 3 staining (Apotosis)
		WT					TG
	V	6.1	8.5	5.9	8.71	9.9	2.9	3.5	2.9	4.1	4.5
	Dx	23.5	22.4	19.7	18.9	21.1	7	5.5	4.9	6.1	5.6
	Fig. 2C: MTT Reduction
		WT					TG
	V	0.763167	0.73	0.7269	0.7644	0.708925	0.92625	0.8125	0.92115	0.874	0.772275
	Dx	0.595333	0.548125	0.51975	0.572	0.467425	0.801167	0.719375	0.6987	0.762	0.651175
	Fig. 2D: ALP Activity
		WT					TG
	V	0.960461	1.11939	1.03263	0.957006	0.930518	1.02956	1.11939	1.06756	0.957006	0.984645
	Dx	0.538964	0.442226	0.477927	0.559693	0.753167	0.898273	0.725528	0.81881	0.732438	0.912092
	Fig. 2E: Osteoblast Differentiation-related Genes
		WT_V					WT_DX					Tg_V					Tg_Dx
	Bglap	1.4573	0.928731	1.18372	0.854607	1.06314	0.2071	0.253197	0.469219	0.319377	0.428787	2.0753	2.21658	2.44246	2.30271	1.5351	1.2255	1.34568	2.10429	1.38831	0.875594
	Alpl	0.9919	0.783678	1.25122	0.834124	1.12766	0.1329	0.177186	0.589815	0.321599	0.397309	1.7573	1.81294	2.53737	2.28681	1.65099	1.0341	0.808508	0.764895	1.32256	1.43727
	Sp7	1.0509	1.10318	0.997692	0.830278	1.01162	0.3326	0.5328	0.735433	0.419478	0.356424	1.7736	1.59291	3.84149	2.45661	1.30285	2.3484	1.22405	1.27603	2.79271	1.25847
	Dmp1	0.9857	0.978855	1.01337	1.00637	1.08611	0.4365	0.47112	0.374793	0.338955	0.486047	2.312	3.32687	2.21786	1.72808	2.09096	1.2135	0.696969	1.14406	1.26065	1.4481
	E11	1.0029	1.08611	0.73416	1.28269	1.00637	0.5487	0.274365	0.477697	0.445707	0.497982	1.1885	2.34431	3.67862	2.83661	2.06217	0.861	1.26065	0.94224	2.27232	1.11278
	Fig. 2F: Wnt-related Genes
		WT_V					WT_DX					Tg_V					Tg_Dx
	Wnt16	1.1	0.96	1.08	0.96	0.91	0.75	0.88	0.57	0.59	0.69	1.68	1.16	2.22	1.99	1.71	2.36	2.41	3.25	2.95	2.72
	Ctnnb1	1.16648	1.21602	0.819131	0.859855	0.938513	0.112826	0.092922	0.126058	0.1144	0.111552	2.41524	2.69851	2.75522	2.91231	2.69532	0.620785	0.785763	0.587298	0.571239	0.641271
	Ccnd1	0.964997	1.07818	0.978468	0.971709	1.00665	0.234652	0.194602	0.217426	0.176605	0.205821	1.01297	1.1162	1.1162	1.14758	1.09824	0.437877	0.632263	0.762388	0.663697	0.624056
	Ccn1	1.09051	0.97942	0.867539	1.1607	0.929805	0.40754	0.66665	0.269807	0.566442	0.400535	0.8556	0.96929	1.67018	2.18101	0.926588	0.68539	1.04608	1.19748	1.11342	0.757858
	Dkk1	1.08	0.9	1.06	1.25	0.78	6.91	5.81	5.27	4.59	4.49	1.04	0.82	1.37	1.34	1.12	2.29	1.64	1.36	1.23	1.59

## Sheet: Fig. 3
	Fig. 3A: Histomorphometry
	MAR	Veh	Dx	Dx+Cin	Cin			BFR	Veh	Dx	Dx+Cin	Cin			MS/BS	Veh	Dx	Dx+Cin	Cin
		0.79	0.33	0.68	0.82				0.218	0.041	0.16	0.306				0.276	0.127	0.236	0.375
		0.77	0.42	0.68	0.89				0.186	0.036	0.201	0.218				0.243	0.086	0.294	0.246
		0.72	0.49	0.66	0.83				0.261	0.074	0.109	0.299				0.362	0.15	0.165	0.362
		0.72	0.42	0.62	0.76				0.225	0.033	0.101	0.318				0.314	0.079	0.164	0.417
		0.64	0.44	0.7	0.82				0.261	0.024	0.174	0.215				0.407	0.056	0.249	0.262
		0.68	0.38	0.65	0.84				0.196	0.013	0.157	0.375				0.289	0.034	0.241	0.445
		0.68	0.37		0.81				0.17	0.029		0.358				0.251	0.08		0.44
		0.68	0.34						0.208	0.036						0.307	0.105
			0.4							0.029							0.074
	Fig. 3C: MicroCT_Femur Cortical
	Femur Ct. Th	Veh	Dx	Dx+Cin	Cin			Femur Ct. Ar	Veh	Dx	Dx+Cin	Cin			Femur Me. Ar	Veh	Dx	Dx+Cin	Cin			Femur TMD	Veh	Dx	Dx+Cin	Cin
		0.128	0.112	0.155	0.149				0.672	0.596	0.756226	0.704				0.908	1.044	0.945	0.9398				1.3	1.31	1.3224	1.2941
		0.143	0.119	0.152	0.184				0.764	0.664	0.684614	0.85878				1.006	1.034	0.904	0.84892				1.33	1.33	1.3888	1.3167
		0.123	0.108	0.156	0.165				0.74	0.536	0.817589	0.83402				0.99	0.957	0.981	0.96158				1.33	1.27	1.3967	1.3671
		0.148	0.108	0.151	0.163				0.836	0.573	0.751096	0.70252				0.904	0.979	0.981	0.82618				1.35	1.34	1.4108	1.3709
		0.163	0.136	0.149	0.173				0.797564	0.636552	0.701255	0.9152				0.948	1.095	0.928	0.9692				1.4261	1.3964	1.3738	1.3854
		0.155	0.132	0.144	0.158				0.74666	0.678351	0.654767	0.73087				0.937	1.033	0.931	0.87773				1.4231	1.3071	1.4415	1.4004
		0.171	0.143	0.146	0.158				0.840237	0.722017	0.689996	0.80804				0.917	0.927	0.96	0.97166				1.4368	1.3091	1.3855	1.336
		0.153	0.13	0.141	0.173				0.746286	0.56299	0.648066	0.80565				0.961	1.03285	0.952	0.85765				1.3011	1.3331	1.3793	1.3778
		0.151	0.143	0.144	0.156				0.690318	0.73555	0.640193	0.80189				0.91	1.02041	0.916	0.98191				1.3211	1.3559	1.3957	1.3299
		0.153	0.131	0.153					0.677415	0.63139	0.712467					0.877	0.96587	0.906					1.324	1.3208	1.3972
		0.148	0.146	0.152					0.70747	0.69533	0.700007					0.96563	1.01329	0.916					1.3433	1.3943	1.3987
		0.154	0.136	0.147					0.7362	0.66311	0.7417					0.9469		1.0202					1.2633	1.3769	1.3125
		0.14		0.14					0.63522		0.72206					0.92088		1.05784					1.32		1.3139
		0.155		0.165					0.78528		0.72922					0.99922		0.85438					1.3285		1.2308
				0.152							0.65427							0.86423							1.3259
				0.155							0.69024							0.88106							1.3112
	Fig. 3D: MicroCT_Tibia Cortical
	Tibia Ct. Th	Veh	Dx	Dx+Cin	Cin			Tibia Ct. Ar	Veh	Dx	Dx+Cin	Cin			Tibia Me. Ar	Veh	Dx	Dx+Cin	Cin			Tibia TMD	Veh	Dx	Dx+Cin	Cin
		0.128084	0.111572	0.124577	0.12874				0.657124	0.626106	0.736616	0.71106				1.095	1.232	1.235	1.14544				1.227	1.197	1.2689	1.1509
		0.142791	0.118555	0.132706	0.15176				0.83599	0.608918	0.684276	0.84327				1.172	1.189	1.075	1.12493				1.226	1.184	1.2866	1.2429
		0.122959	0.107702	0.144003	0.14741				0.715172	0.579475	0.905646	0.85893				1.215	1.138	1.205	1.21147				1.199	1.208	1.2693	1.2308
		0.147792	0.108088	0.137842	0.13356				0.821771	0.559859	0.798492	0.69028				1.141	1.189	1.185	1.10502				1.24	1.205	1.2937	1.2347
		0.153067	0.116305	0.133328	0.14323				0.863431	0.685981	0.769963	0.83926				1.124	1.34	1.192	1.21434				1.2972	1.2631	1.2785	1.2244
		0.147377	0.113575	0.126394	0.13721				0.777503	0.692934	0.691358	0.711				1.062	1.246	1.108	1.0954				1.2999	1.1637	1.284	1.2318
		0.144778	0.12441	0.142006	0.14598				0.853403	0.744681	0.769408	0.81474				1.201	1.188	1.087	1.12976				1.2879	1.1663	1.2309	1.2446
		0.141767	0.107388	0.130241	0.149				0.824618	0.617349	0.668942	0.82101				1.193	1.22107	1.101	1.12199				1.1656	1.1767	1.235	1.2478
		0.134644	0.12112	0.126439	0.1336				0.747324	0.67483	0.652507	0.7855				1.116	1.20488	1.112	1.1966				1.1838	1.2169	1.2304	1.2203
		0.131707	0.12107	0.131015					0.678337	0.68132	0.713075					1.066	1.18324	1.13					1.1879	1.2321	1.2404
		0.1318	0.12597	0.130471					0.71817	0.73736	0.710723					1.16913	1.25587	1.144					1.1829	1.2269	1.2455
		0.14886	0.11667	0.12989					0.82392	0.68693	0.75671					1.13158		1.25709					1.2654	1.2094	1.1836
		0.12332		0.12517					0.65568		0.7163					1.14542		1.1917					1.18		1.1733
		0.13844		0.14081					0.80742		0.69285					1.19888		1.03425					1.191		1.1506
				0.12565							0.63241							1.04199							1.1663
				0.13							0.63336							1.05764							1.1532
	Fig. 3E: 3-point Bending_Femur
	Max Load (N)	Veh	Dx	Dx+Cin	Cin			Stiff ness	Veh	Dx	Dx+Cin	Cin
		22.43	14.7	15.25	18.14				148.09	60.7	75.96	117.67
		19.2	13.13	16.34	19.14				84.85	55.39	46.7	147.95
		21.66	14.6	19.17	20.51				136.79	90.82	58.71	123.26
		19.62	16.67	19.02	22.64				124.83	68.73	105.52	113.43
		18.43	14.99	18.25	23.73				75.6	57.88	74.31	102.42
		17.62	17.83	16.49	17.78				110.23	87.86	63.27	133.72
		18.54	13.81	16.4	20.5				51.24	75.74	78.47	140.78
		17.35	17.06	15.48	20.01				86.45	130.34	68	159.4
		17.73	12.95	15.93	20.16				119.46	144.1	116.71	130.66
		15.31	14.69	17.37					101.34	97.91	56.08
		17.89	10.06	16.01					68.32	55.48	134.02
		17.32		17.05							99.32
				17							97.88
				16.1							124.13
				17.45							75.42
				18.52
	Fig. 3F: MicroCT_Vertebrae Cortical
	Tibia Ct. Th	Veh	Dx	Dx+Cin	Cin			Tibia Ct. Ar	Veh	Dx	Dx+Cin	Cin			Tibia TMD	Veh	Dx	Dx+Cin	Cin
		0.067952	0.051649	0.062361	0.071103				0.33591	0.2314	0.33073	0.32743				1.086	1.04	1.057	1.097
		0.069279	0.060433	0.068109	0.062663				0.36382	0.30019	0.32992	0.29842				1.119	1.08	1.087	1.08
		0.057341	0.056574	0.049856	0.056214				0.29542	0.25542	0.26682	0.28632				1.04	1.04	1.034	1.038
		0.068582	0.051043	0.061175	0.067617				0.36681	0.23421	0.32527	0.33549				1.086	1.01	1.083	1.118
		0.059811	0.052845	0.059407	0.049391				0.31314	0.25787	0.28921	0.23685				1.143	1.04	1.111	1.198
		0.070037	0.052769	0.070732	0.072256				0.3558	0.2657	0.34427	0.36297				1.168	1.03	1.108	1.16
		0.059936	0.057941	0.068357	0.061039				0.325	0.29695	0.32787	0.31429				1.14	1.01	1.093	1.103
		0.070504	0.050706	0.06952	0.052286				0.34402	0.24245	0.34094	0.25585				1.069	0.95	1.114	1.067
		0.058108	0.048576	0.062212	0.067373				0.27765	0.23797	0.31666	0.32082				1.103	1.07	1.089	1.149
		0.066645	0.046739	0.064312					0.32406	0.20683	0.32613					1.06	1.08	1.059
		0.053771	0.053582	0.056675					0.25922	0.26048	0.2782					1.025	1.11	1.081
		0.05998	0.048732	0.060722					0.27823	0.23075	0.29493					1.068	1	1.076
				0.058578							0.28542							1.079

## Sheet: Fig. 4
	Fig. 4A: Histomorphometry
	MAR		WT						TG
		V	0.823333	0.793333	0.901667	0.745	0.848333	0.751667	1.03	0.973333	0.868333	0.955	1.04333
		Dx	0.3	0.41	0.438	0.34	0.415	0.3	0.668	1.03	0.978	1.006	0.8816
	BFR		WT						TG
		V	0.187972	0.236583	0.277366	0.26327	0.215271	0.270317	0.410237	0.354933	0.348321	0.387231	0.470348
		Dx	0.005	0.068947	0.066297	0.046237	0.047745	0.005115	0.217866	0.282828	0.220506	0.228376	0.203752
	MS/BS		WT						TG
		V	0.228398	0.298339	0.307842	0.353383	0.253858	0.359943	0.398289	0.364783	0.401292	0.405477	0.450957
		Dx	0.016667	0.168162	0.151362	0.13599	0.115049	0.017051	0.326146	0.27459	0.225467	0.227013	0.231116
	Fig. 4C: MicroCT_Femur Cortical
	Femur Ct. Th		WT														TG
		V	0.17	0.162	0.153	0.154	0.149	0.164	0.156	0.1493	0.15544	0.14619	0.1467	0.15206	0.16302	0.1543	0.161	0.159	0.157	0.164	0.157	0.168	0.173	0.162	0.156	0.188	0.154	0.156	0.1653	0.17428	0.17279
		Dx	0.139	0.148	0.134	0.155	0.139	0.139	0.129	0.12	0.13	0.14	0.14				0.15	0.157	0.14	0.15	0.159	0.158	0.16	0.175
	Femur Ct. Ar		WT														TG
		V	0.79	0.69	0.67	0.67	0.76	0.78	0.68	0.68926	0.72885	0.65696	0.68675	0.68766	0.80056	0.74493	0.7	0.72	0.85	0.87	0.875	0.81	0.82	0.725	0.79	0.91	0.72	0.74	0.82425	0.92685	0.82406
		Dx	0.59	0.69	0.67	0.77	0.75	0.65	0.62	0.53	0.55	0.59	0.65				0.73	0.78	0.8	0.85	0.8	0.88	0.75	0.82
	Femur Me. Ar		WT														TG
		V	0.86855	0.816295	0.879392	0.861714	0.953332	0.906999	0.86684	0.91064	0.93535	0.91214	0.95465	0.89894	0.93344	0.95627	0.856172	0.87524	1.04064	0.986177	0.977084	0.899695	0.88649	0.86532	0.992544	0.888648	0.924	0.944338	0.94645	0.96855	0.90834
		Dx	0.885958	0.940878	1.02947	0.956511	1.07019	0.961699	1.03873	0.965505	0.955297	0.887266	0.965907				0.958874	0.961044	1.09601	1.07014	0.962269	1.03342	0.909333	0.876634
	Femur TMD		WT														TG
		V	1.3869	1.3681	1.4304	1.4287	1.3248	1.3852	1.4325	1.31	1.32	1.35	1.31	1.29	1.33	1.41	1.3342	1.3904	1.3903	1.348	1.3677	1.4151	1.4407	1.398	1.3904	1.4226	1.3697	1.3914	1.42	1.4	1.4
		Dx	1.3713	1.3612	1.3289	1.4129	1.3804	1.3975	1.3678	1.3196	1.3315	1.3114	1.293				1.3896	1.4035	1.361	1.3309	1.3454	1.3714	1.3969	1.419
	Fig. 4D: MicroCT_Tibia Cortical
	Tibia Ct. Th		WT														TG
		V	0.149	0.137	0.149	0.133	0.138	0.143	0.146	0.145	0.13497	0.12912	0.12869	0.11842	0.146	0.133	0.134	0.147	0.144	0.145	0.146	0.138	0.153	0.13	0.14	0.156	0.139	0.14	0.14114	0.14741	0.1496
		Dx	0.121	0.13	0.112	0.134	0.129	0.118	0.12	0.115	0.117	0.126	0.123				0.134	0.141	0.129	0.125	0.131	0.139	0.132	0.147
	Tibia Ct. Ar		WT														TG
		V	0.78	0.65	0.79	0.69	0.65	0.73	0.74	0.69	0.6952	0.70361	0.70522	0.64346	0.78	0.72	0.67	0.71	0.82	0.84	0.81	0.75	0.8	0.7	0.8	0.84	0.71	0.72	0.74997	0.83572	0.77822
		Dx	0.58	0.65	0.68	0.71	0.77	0.62	0.63	0.57	0.59	0.62	0.65				0.72	0.78	0.82	0.77	0.76	0.88	0.69	0.82
	Tibia Me. Ar		WT														TG
		V	1.07353	0.987006	1.04655	1.02424	0.996823	1.0421	1.03011	0.99415	1.063	1.16659	1.13318	1.13954	1.05	1.11	1.0385	1.02446	1.11796	1.1335	1.09401	1.11237	1.04663	1.0613	1.14777	1.03541	1.05	1.01625	1.07	1.1	0.99
		Dx	1.03251	1.02968	1.06	1.07257	1.14488	1.04969	1.10874	1.06011	1.08018	1.05164	1.09776				1.08916	1.08158	1.17576	1.20851	1.1337	1.1923	1.08359	1.09518
	Tibia TMD		WT														TG
		V	1.26	1.24	1.29	1.27	1.27	1.21	1.29	1.29	1.21	1.19	1.22	1.17	1.23	1.28	1.23	1.23	1.27	1.27	1.26	1.26	1.29	1.27	1.27	1.29	1.27	1.28	1.28	1.29	1.3
		Dx	1.27	1.27	1.22	1.28	1.28	1.27	1.25	1.15	1.16	1.17	1.18				1.27	1.27	1.25	1.26	1.28	1.26	1.24	1.26
	Fig. 4E: 3-point Bending_Femur
	Max load		WT								TG
		V	19.65	17.51	21.03	17.39	16.13	18.75	19.14	16.53	15.64	18.73	20.7	21.65	24.52	20.66	19.56	17.91	21.24	16.08	19
		Dx	16.139	14.889	13.728	15.738	15.203	15.7249	13.8903	12.937	17.159	18.783	18.212	18.329	19.655	17.672	18.783	20.671
	Stiffness		WT								TG
		V	60.81	115.86	119.86	79.322	31.84	64.222	90.584	94.31	119.24	85.23	145.65	138.4	143.86	104.59	75.68	49.743	91.584	99.386	118.013
		Dx	83.57	107.1	50.06	34.18	103.63	92.9142	52.0489	114.12	119.85	96.04	71.47	58.64	59.98	87.62	106.87	118.51
	Fig. 4F: MicroCT_Vertebrae Cortical
	Vert Ct. Th		WT													TG
		V	0.0703	0.0633	0.0713	0.0661	0.0585	0.0486	0.0655	0.0611	0.0633	0.0664	0.0616	0.0638	0.0602	0.0541	0.0605	0.0685	0.0572	0.052	0.0574	0.0553	0.0546	0.0632	0.0752
		Dx	0.0501	0.0462	0.0458	0.0418	0.0498	0.0489	0.0508	0.0573	0.0511	0.0585				0.0552	0.0611	0.0533	0.0527	0.0529	0.0602	0.0632	0.0607
	Vert Ct. Ar		WT													TG
		V	0.34446	0.32575	0.35838	0.32906	0.28759	0.22296	0.33808	0.30786	0.31629	0.33709	0.28074	0.31644	0.2891	0.27262	0.3092	0.36567	0.3157	0.3041	0.29485	0.28185	0.29959	0.28747	0.38613
		Dx	0.2439	0.22777	0.22005	0.2175	0.23565	0.2475	0.24379	0.27355	0.2536	0.29805				0.26867	0.30307	0.27178	0.28951	0.28251	0.31826	0.33941	0.31991
	Vert TMD		WT													TG
		V	1.0582	1.0587	1.0552	1.0483	1.0257	1.0542	1.1167	1.1231	1.1518	1.1554	1.0919	1.0861	1.1319	1.0713	1.0914	1.1217	1.1159	1.0077	1.0932	1.035	1.0664	1.1318	1.1524
		Dx	0.96481	1.0033	0.99311	1.0059	1.0429	1.0064	1.0631	1.1082	1.1064	1.0949				1.0899	1.1	1.0265	0.98094	0.99534	1.0391	1.0775	1.0898

## Sheet: Fig. 5
	Fig. 5A: Alizarin estimate
	Veh	Dx	Dx+Cin	Cin
	0.808	0.349763	0.8391	1.506
	0.932	0.591469	0.874645	1.456
	0.835	0.32346	0.735308	1.423
	0.97	0.538863	0.883886	1.429
	1.084	0.499763	0.84218	1.426
	1.372	0.338626	1.51801	1.367
	0.8	0.255	1.08	1.317
	1.041	0.265	1.116	1.433
	1.162	0.313	0.98	1.56
	0.997	0.293	1.042
	Fig. 5B: Serum PINP
	Veh	Dx	Dx+Cin	Cin
	19.7129	14.441	22.636	24.6993
	19.5692	15.136	17.568	28.6075
	22.9954	16.873	18.191	27.3119
	23.6783	15.627	20.395	25.8304
	19.3536	12.86	19.401	24.179
	24.421	14.693	22.492	23.0001
	17.9665	13.633	18.667
	18.391	14.249	17.477
	Fig. 5C: Osteoblast
	Os surface/BS (%)	Veh	Dx	Dx+Cin	Cin		N.ob/ B.Pm	Veh	Dx	Dx+Cin	Cin
		12.4733	6.61789	13.5663	30.5817			21.5302	12.2276	16.9972	29.3629
		13.8421	9.43327	10.3951	25.3538			23.1579	13.1627	18.541	37.2642
		14.7818	7.25234	11.9398	24.2997			19.8953	12.3364	22.0736	41.0319
		9.18295	5.50832	23.3882	31.9878			25.222	9.61183	17.7632	44.3425
		11.7137	8.86148	12.1254	27.2897			22.4105	9.10816	19.1638	37.0716
		18.6278	6.89266	14.1453	29.9329			21.8045	11.6761	21.7949	40.9396
		16.0073	9.05028	14.6169	24.9679			25.0454	13.594	20.2358	46.6809
		17.9568	9.69466	16.9078				26.9155	9.73282	17.6353
	Fig. 5D: Empty Lacuna
	Veh	Dx	Dx+Cin	Cin
	0.93	9.24	3.7	1.59
	3.67	12.9	2.06	1.23
	2.08	12.5	0.93	1.61
	1.72	8.25	4.17	2.78
	1.94	7.87	4.35	2.99
	2.73	6.25	4.08	1.14
	3.45	10.17	3.06	2.2
	2.91	9.18	4.4	2.63
		10		1.2
	Fig. 5E: TUNEL+ (Apoptosis)
	Veh	Dx	Dx+Cin	Cin
	5.35714	6.92771	4.81482	1.0989
	0.668896	5.9322	0.483092	1.81818
	4.01606	5.919	2.08333	3.125
	3.51438	6.40394	3.15789	1.6129
	3.42857	9.29204	5.34351	2.32558
	3.65854	3.46021	4.30107	0.793651
		10.6557	5.05618	2.63158
		11.7117
		8.25688
	Fig. 5F: Bone mRNA qPCR
	Alpl	Veh	Dx	Dx+Cin	Cin		Bglap	Veh	Dx	Dx+Cin	Cin		Runx2	Veh	Dx	Dx+Cin	Cin		DMP1	Veh	Dx	Dx+Cin	Cin		E11	Veh	Dx	Dx+Cin	Cin		Wnt16	Veh	Dx	Dx+Cin	Cin		Ctnnb1	Veh	Dx	Dx+Cin	Cin		CycD1	Veh	Dx	Dx+Cin	Cin		Cyr61
		1.2715	1.11848	1.749	4.42			0.977085	0.380655	1.6319	5.24			0.833285	0.774793	0.748401	1.93			0.61	0.93	1.28	3.01			0.57	0.55	1.09	3.99			0.75582	0.291408	5.28211	3.47			0.847327	0.527042	0.437087	1.77			1.09	0.68	1.61	3.42
		1.0221	0.97369	4.20333	5.4			0.79916	0.277692	3.09847	3.35			0.816137	1.00478	3.47469	3.11			0.81	1.19	2.52	4.88			1	0.35	2.5	5.32			0.599202	0.190269	3.47284	2.25			0.936916	0.412079	1.27544	1.6			1.32	0.2	2.38	1.96
		0.970321	0.640173	2.64182	4.59			1.00108	0.435745	1.51735	4.06			0.833285	0.640328	2.33251	3.12			1.6	0.86	3.07	6.69			0.63	0.44	1.32	5.64			0.745414	0.309093	3.64549	2.59			1.1983	0.42661	1.08	1.65			0.87	0.34	1.42	2.33
		0.88671	1.2715	2.16	5.13			1.06552	0.46059	2.4	5.94			0.66521	0.899305	0.31	2.79			1.37	0.87	3.75	3.8			1.64	0.15	3.9	2.69			0.761077	0.107032	1.84	5.06			1.04318	0.300615	1.99	2.67			1.06	0.62	3.08	2.47
		0.763941	0.043936	4.07	2.9			0.601466	0.255528	1.81	2.4			0.967198	0.29769	2.65	3.66			0.44	0.32	2.1	3.32			1.7	0.31	2.39	3.46			1.63707	0.486703	3.88	3.12			1.03239	0.302706	1.95	2.21			0.87	0.42	1.45	2.09
		1.30273	0.141271	3.83	3.4			1.55461	0.173325	2.85	2.22			1.92103	0.244327	1.43	1.87			1.59	0.46	2.64	1.97			0.81	0.59	1.93	2.85			0.835733	0.712575	1.36	1.78			0.927225	0.208915	1.65	0.88			0.87	0.34	1.7	3.7
		0.28	0.52	6.47	2.53			0.79	0.25	2.39	1.74			0.34	0.33	2.82	1.37			0.58	0.53	1.25	2.82			0.49	0.31	0.82	0.95			1.02	0.28	2.06	4.86			0.79	0.26	2.69	1.34			0.93	0.24	1.19	1.15
		0.68	0.24	4.14	2.29			2.02	0.38	2.41	2.92			0.36	0.42	1.9	0.95				1.25		3.87			1.17	0.8		2.95			1.28	0.51	2.54	1.81			0.5	0.15	2.35	1.07				0.47		1.49
		1.3	1.07	3.44	3.3			0.55	0.66	2.06	1.46			0.69	0.79	1.54	1.05						1.85						1.89			0.51	0.43	1.68	5.08			0.55	0.27	2.08	1.21						2.76
		1.54	1.11	2.82	3.47			0.75	0.58	1.77	2.92			1.5	0.4	1.16	0.79						2.28						2.32			1.14	0.47	1.45	2.08			1.15	0.15		1.98						1.36
		1.86	0.68		3.74			1.39	0.91					0.89	0.19																	0.34	0.09					0.76	0.07
		1.07	0.99					0.37	0.36					1.73	0.32																	0.41	0.91					1.7	0.68
		0.68	0.47					1.19	0.2					1.49	0.21																	1.75	0.4					1.54	0.23
		0.59	0.77					0.94							0.39																	1.55	0.45						0.38
	Fig. 5G: Osteoclast Number
	Veh	Dx	Dx+Cin	Cin
	2.5	10	4	0.5
	1	5	1.5	0.5
	1	4.5	5	0.5
	4.5	5.5	1.5	1
	2	5.5	3	0
		6.5	3	0
		7
	Fig. 5H: Serum CTX
	Veh	Dx	Dx+Cin	Cin
	19.2229	35.833	17.8536	16.5678
	20.6646	34.0128	16.8628	17.7979
	16.3674	36.6123	18.5216	15.7217
	20.2138	35.1428	24.8098	17.9427
	16.7904	38.7665	28.2902	17.8091
	17.297	38.1987	21.9471	10.5561
	18.4993	39.9688	25.6627	12.1314
	17.8035	37.3749	13.5745	13.445
	18.2767		21.6039
[truncated: 9 more columns]

## Sheet: Fig. 6
	Fig. 6A: Alizarin estimate
			WT						TG
		V	0.828375	1.03878	1.21729	0.616912	1.11279	1.18586	0.590641	0.534462	0.701239	0.727159	1.15501	1.21729
		Dx	0.502913	0.504085	0.534462	0.344555	0.495641	0.286876	1.17401	1.15501	1.04852	0.955276	0.853825	0.746042
	Fig. 6B: Serum PINP
			WT						TG
		V	22.96	23.98	27.93	24.2	22.89	24.93	30.24	29.13	31.38	28.49	30.81	30.88
		Dx	12.45	13.35	15.29	12.35	15.43	11.06	30.66	28.25	30.74	29.91	29.15	28.64
	Fig. 6C: Osteoblast
	OS.S/BS		WT						TG
		V	16.5084	12.5	10.4545	11.9298	15.6529	18.3737	18.2353	20.2053	17.8144	18.656	24.6789	24.6246
		Dx	8.18011	7.30769	7.22527	9.125	11.2945	10.5176	23.025	22.7419	20.339	20.8986	17.8182	21.7442
	N.Ob/B.Pm		WT						TG
		V	17.8771	15.4762	19.378	18.6404	13.0579	14.8789	23.2493	25.5132	22.7545	21.1845	18.1193	26.7267
		Dx	11.0694	12.8846	10.4396	13.75	9.38511	12	26	25.8065	20.339	17.5115	21.039	27.3256
	Fig. 6D: Empty Lacuna
			WT						TG
		V	1.18	2.94	2.06	1.39	3.66	3.9	1.54	2.63	1.72	3.85	4.17	1.19
		Dx	11.11	11.49	15	12.63	7.62	11.9	3.92	4.6	3.51	4.17	1	8
	Fig. 6E: TUNEL+ (Apoptosis)
			WT						TG
		V	2.6087	3.68421	3.00429	3.63636	1.2766	1.21951	1.17994	2.17391	6.51629	5.36585	2.45098	4.12371
		Dx	5.04587	6.64062	4.62185	6.17284	10.4478	5.95238	2.19436	5.06329	1.88679	4.01606	2.86738	3.52113
	Fig. 6F: Bone mRNA qPCR
			WT												TG
	Alp	V	0.540779	0.640873	1.22104	1.3833	0.854476	1.35953	0.753716	0.313621	1.19507	1.7376			0.860419	0.668089	1.41231	1.31322	3.34756	2.45056	1.63818	3.89627	3.3379	3.06087	0.677805	3.66533
		Dx	0.233762	0.805587	1.25103	0.212143	0.385048	0.247091	0.192388	0.102386	0.139864	0.665307	0.985509	0.474323	0.802799	0.918984	1.94951	0.625513	1.3881	1.20423	1.40162	1.28975	0.391502	0.885118	2.21751
			WT												TG
	Bglap	V	0.745345	0.536251	0.639928	0.832765	1.60879	1.63692	1.19144	1.07007	0.66099	1.07751			0.454068	0.450932	1.11805	1.12193	2.71505	2.25165	0.941283	2.02469	2.57718	2.69595	1.24039	2.89948
		Dx	0.203907	0.288368	0.339382	0.319964	0.290373	0.484974	0.072428	0.020161	0.504421	0.593656	0.362434	0.195575	0.793323	1.49587	1.98754	1.02171	1.5326	2.21297	1.44663	1.81215	0.656424	2.67733	2.05736
			WT												TG
	RunX2	V	0.392439	0.662292	1.32458	1.27063	1.42953	0.920532	0.659209	1.15173	1.01312	1.17593			0.719736	0.873899	0.543571	1.23588	0.855915	1.51104	0.92262	0.909918	1.90331	1.08561	1.82577
		Dx	0.311119	0.685648	0.486509	0.564693	0.570595	0.463467	0.828635	0.319482	0.091113	0.137148	0.376871	0.249505	1.15312	1.65926	0.28137	1.07217	1.31543	0.528707	1.07089	0.910312	0.888109	2.40079	1.84486
			WT						TG
	Dmp1	V	1.12084	0.919916	1.07518	0.935996	1.10158	0.846495	3.18121	1.97873	1.97873	1.43851	1.52581	1.15235
		Dx	0.22839	0.275395	0.183592	0.193389	0.177338	0.200903	1.69887	1.75878	1.261	1.61281	0.826206	0.83774
			WT						TG
	E11	V	0.996106	1.17639	0.795189	1.22211	0.817545	0.992659	1.6238	1.4433	1.60144	1.39898	2.18006	1.76464
		Dx	0.469556	0.341361	0.415918	0.421724	0.31303	0.469556	1.20111	1.53089	1.40871	1.57393	0.926184	1.09003
			WT												TG
	Wnt16	V	0.963303	0.60126	0.518013	0.970003	1.2933	1.65412	0.884689	1.80656	0.786349	0.522406			1.40548	1.10272	1.06885	0.717505	1.57032	2.65933	1.75108	2.31858	2.27359	4.27218	3.45808	1.60211
		Dx	0.256328	0.256328	0.383171	0.337056	0.269071	0.413529	0.370679	0.411294	0.316054	0.556033	0.400527	0.447504	0.648897	2.00842	2.21309	1.28437	1.12589	1.51158	1.70319	0.185983	0.437769	3.8331	2.74151	2.78943
			WT												TG
	Ctbnnb1	V	1.11976	0.825415	1.19184	1.11203	1.05204	0.698916	0.81049	1.40626	0.563258	1.21999			0.964726	0.893904	1.11589	1.30422	1.70905	1.48266	1.22847	1.52295	2.9676	1.81415	2.58344	2.1277
		Dx	0.513413	0.694088	0.092026	0.845684	0.623383	0.436239	0.50588	1.05108	0.016943	0.037861	0.228346	0.380059	0.741332	1.66808	0.893904	1.19184	1.72691	1.10818	1.56035	0.476936	2.41398	1.6125	1.89776
			WT									TG
	CycD1	V	0.706108	1.3972	0.896863	0.645623	1.09336	0.744201	1.29573	1.1759	1.04519	2.60803	2.77591	1.43193	3.18121	1.97873	1.97873	1.43851	1.52581	1.15235
		Dx	0.675	0.684423	0.454692	0.567922	0.393317	0.636735	0.846021		0.271451	2.4503	3.53806	0.772689		1.31382	2.50318	2.1641	1.5624	1.24295
			WT						TG
	Ccn1	V	0.952431	0.891735	1.0865	1.06414	1.16448	0.840714	1.7049	1.36574	1.33301	1.93816	2.68456	1.20138
		Dx	0.201617	0.392207	0.270685	0.417453	0.113809	0.268815	1.03504	1.47907	1.35162	1.76502	0.992877	0.962386
			WT									TG
	Dkk1	V	0.959952	0.774337	0.838588	1.2406	1.08	1.10652				0.98694	1.18184	0.827043	0.06797	1.2799	0.688264	1.97257	0.717015	1.55302	1.31046
		Dx	2.9609	2.46406	2.83046	1.58671	1.95346	2.46406	1.99318	2.12885	2.15857	1.48045	1.51156	1.30228	1.27106	1.59221	1.13763	1.38827	1.04614
	Fig. 6G: Osteoclast Number
			WT						TG
		V	2	1.5	2.5	2.5	1		1.5	3	3	1	2.5	3.5
		Dx	4	6	1	7.5	6	8.5	5	7.5	7	6.5	3
	Fig. 6H: Serum CTX
			WT						TG
		V	18.586	16.436	17.143	17.681	20.268	19.978	15.68	22.87	16.341	20.569	22.898	22.946
		Dx	37.511	40.671	35.744	40.53	34.284	42.191	37.073	39.773	36.747	34.598	40.212	30.229

## Sheet: Fig. 7
	Fig. 7A: pAkt/tAkt						Fig. 7B: pGSK3b/tGSK3b						Fig. 7C: beta-catenin/beta-actin
	Veh	Cin	Dex	Dex + Cin			Veh	Cin	Dex	Dex + Cin			Veh	Cin	Dex	Dex + Cin
	1	2.7	0.09	2.14			0.285906	0.937407	0.17866	0.72938			0.349259	1.08208	0.231424	1.05835
	1.18	2.47	0.08	2.32			0.262785	1.00744	0.139473	0.854962			0.273737	1.04549	0.112026	0.774264
	0.86	2.63	0.07	2.54			0.321419	0.9346	0.214934	0.840023			0.223408	1.16222	0.0484121	0.948278
	0.88	3.13	0.12	2.37			0.294809	0.95557	0.16752	0.90131			0.321171	0.926473	0.110824	1.05242
	0.8	3.34	0.17	2.5			0.318	1.018	0.26	1.23			0.265649	0.798868	0.114128	0.764353
	Fig. 7D: Nuclear beta-catenin						Fig. 7D: Extra-nuclear beta-catenin
	Veh	Cin	Dx	Dx+Cin			Veh	Cin	Dx	Dx+Cin
	0.980117	1.93911	0.764623	2.45058			1.0386	2.11694	0.729797	2.62493
	0.760726	2.14839	0.626304	2.52878			0.779825	4.41915	0.594022	4.56743
	1.34701	2.86084	1.07332	3.01528			1.12183	4.03462	0.646675	3.44551
	0.965399	2.61506	0.499264	1.86019			1.00162	2.20453	0.419726	1.96172
	0.956748	2.81941	0.772229	2.18141			1.05813	2.66287	0.787777	2.51907

## Sheet: Supp. Fig. 1
Sup Fig. 1A	MTT_dose determination
	Veh	250nM	500nM	1μM	2.5μM	5μM	10μM	20μM
	1.59363	-1.79641	-6.58683	-11.3772	-21.5569	-31.7365	-26.9461	-29.3413
	3.98406	-5.98802	-13.7725	-16.7665	-20.3593	-29.9401	-32.9341	-35.9281
	8.76494	0.598802	-11.3772	-20.9581	-20.3593	-31.1377	-26.9461	-36.5269
	-3.78486	-10.7784	-12.5749	-19.1617	-33.5329	-23.3533	-35.3293	-29.3413
	-5.57769	-10.1796	-16.7665	-22.7545	-29.3413	-28.7425	-31.7365	-35.9281
	-4.98008	-9.58084	-11.976	-22.7545	-28.1437	-31.1377	-27.5449	-43.1138
Sup Fig. 1C	MTT_cGMP
	Veh	Dx	Dx+cGMP
	0.788	0.5632	0.6968
	0.733975	0.5391	0.7515
	0.752125	0.558875	0.6985
	0.771625	0.568625	0.65525
Sup Fig. 1D	ALP_cGMP
	Veh	Dx	Dx+cGMP
	105.311	30.7345	65.5367
	99.887	25.3107	56.9492
	96.2712	30.2825	56.0452
	98.5311	63.2768	70.5085
Sup Fig. 1E
		WT						Tg
	Veh	0	2	3	1	-9	3	25	35	33	36	37	27
	250nM	-15	-3	-12	-5	-9	-7	23	31	20	19	18	22
	500nM	-13	-18	-17	-17	-10	-14	11	13	12	17	13	17
	1μM	-20	-18	-28	-20	-15	-18	6	12	16	20	13	15
	2.5μM	-29	-25	-22	-24	-29	-24	-1	16	15	2	-3	4
	5μM	-27	-28	-28	-29	-28	-29	8	1	-4	3	3	6
	10μM	-38	-40	-40	-37	-38	-22	-8	-6	-10	-2	-4	-8
	20μM	-34	-50	-33	-34	-35	-41	-20	-20	-3	-13	-21	-2

## Sheet: Supp. Fig. 2
Sup Fig. 2	IPGTT
		Veh							Dexa 2.5
	0	130	131	129	118	103	93	118	130	126	127	134	133	149	147
	5	278	257	314	321	266	332	210	207	297	271	231	209	275	339
	15	307	306	343	277	276	348	280	284	317	310	285	256	434	472
	30	244	232	276	199	183	156	225	180	297	196	158	190	309	384
	60	184	178	172	141	157	122	170	129	206	135	132	165	229	244
	90	170	137	140	166	127	132	157	121	176	130	140	157	149	187
	120	144	122	127	145	112	119	153	104	165	127	131	133	140	163

## Sheet: Supp. Fig. 3
Sup Fig. 3A	Body weight (g)
	Veh	Dx	Dx+Cin	Cin
	26.5	26	27.7	27.2
	31.2	27.3	25.8	26.8
	31.5	25.5	30.7	29.5
	30.1	26.2	30.6	26.8
	32	30	27.9	31.2
	30.3	31	26	28.4
	30.8	29.8	26.7	30
	27.8	26.3	29.7	27.6
	29.7	26.8	27	28.2
	25.5	28.6	28.6
	29.1	28.5	28.9
	30.3	29.1	29.8
	31.1		29.4
Sup Fig. 3B	Femur Length (mm)
	Veh	Dx	Dx+C	Cin
	14.9	15	15	14.9
	15	15	15.5	15
	14.9	15	15.1	15.1
	15.2	14.8	14.9	15.2
	15.1	14.9	15.1	14.8
	15.2	15.2	15.2	15.1
	14.8	15.1	15.2	15.3
	15	14.9	14.9	15.4
	15.2	14.8	15	15.2
	15	15	15.3
	14.9	14.9	14.9
	15.2		15.1
			15.3

[truncated: 3 more sheets: Supp. Fig. 4, Supp. Fig. 5, Supp. Fig. 6]
